# Supplementary material for: Assessment of Retrospective COVID-19 Spatial Clusters with Respect to Demographic Factors: Case Study of Kansas City, Missouri, United States
Source: Int J Environ Res Public Health. 2021 Nov 1;18(21):11496. doi: 10.3390/ijerph182111496 (PMC8582813; doi:10.3390/ijerph182111496)
Supplement: Supplementary file 1 [file ijerph-18-11496-s001.zip]

Archive with 1 entries (1 files):
- ijerph-1433116-supplementary.pdf
